# Supplementary material for: A Salt-Resistant Sodium Carboxymethyl Cellulose Modified by the Heterogeneous Process of Oleate Amide Quaternary Ammonium Salt
Source: Polymers (Basel). 2022 Nov 18;14(22):5012. doi: 10.3390/polym14225012 (PMC9698984; doi:10.3390/polym14225012)
Supplement: Supplementary file 1 [file polymers-14-05012-s001.zip]

Archive with 1 entries (1 files):
- polymers-2016028-supplementary.pdf
